# Supplementary material for: Colorimetric Assaying of Exosomal Metabolic Biomarkers
Source: Molecules. 2023 Feb 16;28(4):1909. doi: 10.3390/molecules28041909 (PMC9962048; doi:10.3390/molecules28041909)
Supplement: Supplementary file 1 [file molecules-28-01909-s001.zip]

Archive with 1 entries (1 files):
- molecules-2166733-supplementary.pdf
